# Supplementary material for: VDR Gene Polymorphisms and Inter-Individual Variability in Response to Resistance Training
Source: Genes (Basel). 2026 Jan 27;17(2):137. doi: 10.3390/genes17020137 (PMC12940962; doi:10.3390/genes17020137)
Supplement: Supplementary file 1 [file genes-17-00137-s001.zip]

Archive with 1 entries (1 files):
- genes-4115096-supplementary.pdf
